# Supplementary material for: The Application and Performance of Artificial Intelligence (AI) Models in the Diagnosis, Classification, and Prediction of Periodontal Diseases: A Systematic Review
Source: Diagnostics (Basel). 2025 Dec 18;15(24):3247. doi: 10.3390/diagnostics15243247 (PMC12731622; doi:10.3390/diagnostics15243247)
Supplement: Supplementary file 1 [file diagnostics-15-03247-s001.zip]

Archive with 1 entries (1 files):
- diagnostics-3965160-supplementary.pdf
